# Supplementary material for: Surface-Modified Inhaled Microparticle-Encapsulated Celastrol for Enhanced Efficacy in Malignant Pleural Mesothelioma
Source: Int J Mol Sci. 2023 Mar 8;24(6):5204. doi: 10.3390/ijms24065204 (PMC10049545; doi:10.3390/ijms24065204)
Supplement: Supplementary file 1 [file ijms-24-05204-s001.zip]

Archive with 1 entries (1 files):
- ijms-2192168-supplementary.pdf
